# Supplementary material for: Emergence of community-associated methicillin-resistant Staphylococcus aureus ΨUSA300 among Japanese people with HIV, resulted from stepwise mutations in 2010s
Source: Sci Rep. 2023 May 23;13:8322. doi: 10.1038/s41598-023-35171-y (PMC10205742; doi:10.1038/s41598-023-35171-y)
Supplement: Supplementary file 1 — Supplementary Information 1. [file 41598_2023_35171_MOESM1_ESM.xlsx]

## Sheet: Sheet1
Sample_name	Accession No.	BioProject ID	Country of isolation	State of isolation	No. contigs	Contigs total size	Contig N50	mecA	pvl	ACME	ΨUSA300	gyrA (Ser84L)	grlA (Ser80Tyr)	Note
JICS127	DRR227240	PRJDB9778	Japan	Tokyo	3	2937129	-	+	+	+	ΨUSA300	Yes	Yes	Completed
JICS128	DRR227241	PRJDB9778	Japan	Tokyo	56	2858129	283730	+	+	+	ΨUSA300	Yes	Yes
JICS130	DRR227243	PRJDB9778	Japan	Tokyo	54	2836460	220809	+	+	+	ΨUSA300	Yes	Yes
JICS131	DRR227244	PRJDB9778	Japan	Tokyo	56	2934293	283935	+	+	+	ΨUSA300	Yes	Yes
JICS239	DRR227246	PRJDB9778	Japan	Tokyo	55	2852012	238377	+	+	+	ΨUSA300	Yes	Yes
JICS240	DRR227247	PRJDB9778	Japan	Tokyo	51	2861698	345496	+	+	+	ΨUSA300	Yes	Yes
JICS241	DRR227248	PRJDB9778	Japan	Tokyo	75	2813170	131305	+	+	+	ΨUSA300	Yes	Yes
JICS242	DRR227249	PRJDB9778	Japan	Tokyo	94	2829340	80921	+	+	+	ΨUSA300	Yes	Yes
JICS243	DRR227250	PRJDB9778	Japan	Tokyo	83	2830112	83683	+	+	+	ΨUSA300	Yes	Yes
JICS245	DRR227252	PRJDB9778	Japan	Tokyo	64	2836871	158826	+	+	+	ΨUSA300	Yes	Yes
JICS246	DRR227253	PRJDB9778	Japan	Tokyo	60	2893808	191495	+	+	+	ΨUSA300	Yes	Yes
JICS248	DRR227255	PRJDB9778	Japan	Tokyo	59	2844887	109172	+	+	+	ΨUSA300	Yes	Yes
JICS249	DRR227256	PRJDB9778	Japan	Tokyo	51	2840768	281685	+	+	+	ΨUSA300	Yes	Yes
JICS250	DRR227257	PRJDB9778	Japan	Tokyo	70	2876862	141335	+	+	+	ΨUSA300	Yes	Yes
JICS251	DRR227258	PRJDB9778	Japan	Tokyo	93	2864578	138532	+	+	+	non-ΨUSA300	Yes	Yes
JICS252	DRR227259	PRJDB9778	Japan	Tokyo	74	2853837	164739	+	+	+	ΨUSA300	Yes	Yes
JICS253	DRR227260	PRJDB9778	Japan	Tokyo	65	2880991	129433	+	+	+	ΨUSA300	Yes	Yes
JICS254	DRR227261	PRJDB9778	Japan	Tokyo	70	2826156	124291	+	+	+	ΨUSA300	Yes	Yes
JICS255	DRR227262	PRJDB9778	Japan	Tokyo	46	2800672	308667	+	+	+	ΨUSA300	Yes	Yes
JICS256	DRR227263	PRJDB9778	Japan	Tokyo	47	2853129	345287	+	+	+	ΨUSA300	Yes	Yes
JICS257	DRR227264	PRJDB9778	Japan	Tokyo	42	2867761	364839	+	+	+	ΨUSA300	Yes	Yes
JICS258	DRR227265	PRJDB9778	Japan	Tokyo	56	2854381	198887	+	+	+	ΨUSA300	Yes	Yes
JICS259	DRR227266	PRJDB9778	Japan	Tokyo	66	2808576	109341	+	+	+	ΨUSA300	Yes	Yes
JICS260	DRR227267	PRJDB9778	Japan	Tokyo	61	2837135	165508	+	+	+	ΨUSA300	Yes	Yes
