# Supplementary material for: Emergence of community-associated methicillin-resistant Staphylococcus aureus ΨUSA300 among Japanese people with HIV, resulted from stepwise mutations in 2010s
Source: Sci Rep. 2023 May 23;13:8322. doi: 10.1038/s41598-023-35171-y (PMC10205742; doi:10.1038/s41598-023-35171-y)
Supplement: Supplementary file 2 — Supplementary Information 2. [file 41598_2023_35171_MOESM2_ESM.xlsx]

## Sheet: Dataset_S2
Run accession	Country of Isolation	State/Province of isolation	Year of isolation	BioProject ID	Clade	Notes
DRR153320	Japan	Tokyo	2014	PRJDB7536	ΨUSA300	subset for BEAST analysis
DRR227240	Japan	Tokyo	2016	PRJDB9778	ΨUSA300	subset for BEAST analysis
DRR227241	Japan	Tokyo	2016	PRJDB9778	ΨUSA300
DRR227243	Japan	Tokyo	2016	PRJDB9778	ΨUSA300
DRR227244	Japan	Tokyo	2017	PRJDB9778	ΨUSA300
DRR227246	Japan	Tokyo	2018	PRJDB9778	ΨUSA300	subset for BEAST analysis
DRR227247	Japan	Tokyo	2017	PRJDB9778	ΨUSA300
DRR227248	Japan	Tokyo	2018	PRJDB9778	ΨUSA300
DRR227249	Japan	Tokyo	2018	PRJDB9778	ΨUSA300	subset for BEAST analysis
DRR227250	Japan	Tokyo	2018	PRJDB9778	ΨUSA300	subset for BEAST analysis
DRR227252	Japan	Tokyo	2018	PRJDB9778	ΨUSA300
DRR227253	Japan	Tokyo	2018	PRJDB9778	ΨUSA300	subset for BEAST analysis
DRR227255	Japan	Tokyo	2018	PRJDB9778	ΨUSA300
DRR227256	Japan	Tokyo	2018	PRJDB9778	ΨUSA300	subset for BEAST analysis
DRR227257	Japan	Tokyo	2018	PRJDB9778	ΨUSA300
DRR227258	Japan	Tokyo	2018	PRJDB9778	NAE	subset for BEAST analysis
DRR227259	Japan	Tokyo	2018	PRJDB9778	ΨUSA300
DRR227260	Japan	Tokyo	2018	PRJDB9778	ΨUSA300
DRR227261	Japan	Tokyo	2018	PRJDB9778	ΨUSA300
DRR227262	Japan	Tokyo	2018	PRJDB9778	ΨUSA300
DRR227263	Japan	Tokyo	2018	PRJDB9778	ΨUSA300	subset for BEAST analysis
DRR227264	Japan	Tokyo	2018	PRJDB9778	ΨUSA300	subset for BEAST analysis
DRR227265	Japan	Tokyo	2018	PRJDB9778	ΨUSA300
DRR227266	Japan	Tokyo	2018	PRJDB9778	ΨUSA300	subset for BEAST analysis
DRR227267	Japan	Tokyo	2019	PRJDB9778	ΨUSA300	subset for BEAST analysis
DRR237260	Japan	Tokyo	2018	PRJDB10169	NAE	subset for BEAST analysis
DRR237261	Japan	Tokyo	2018	PRJDB10169	NAE	subset for BEAST analysis
DRR237262	Japan	Tokyo	2018	PRJDB10169	NAE	subset for BEAST analysis
DRR237263	Japan	Tokyo	2014	PRJDB10169	ΨUSA300
DRR237264	Japan	Tokyo	2014	PRJDB10169	ΨUSA300
DRR237265	Japan	Tokyo	2017	PRJDB10169	ΨUSA300
DRR237266	Japan	Tokyo	2017	PRJDB10169	ΨUSA300	subset for BEAST analysis
DRR237267	Japan	Tokyo	2018	PRJDB10169	ΨUSA300
DRR237268	Japan	Tokyo	2018	PRJDB10169	ΨUSA300
DRR237269	Japan	Tokyo	2018	PRJDB10169	NAE	subset for BEAST analysis
DRR237270	Japan	Tokyo	2018	PRJDB10169	ΨUSA300
DRR237271	Japan	Tokyo	2018	PRJDB10169	ΨUSA300	subset for BEAST analysis
DRR237272	Japan	Tokyo	2019	PRJDB10169	ΨUSA300
DRR237273	Japan	Tokyo	2019	PRJDB10169	ΨUSA300
DRR237274	Japan	Tokyo	2019	PRJDB10169	ΨUSA300
DRR237275	Japan	Tokyo	2019	PRJDB10169	ΨUSA300	subset for BEAST analysis
DRR237276	Japan	Tokyo	2019	PRJDB10169	ΨUSA300
DRR237277	Japan	Tokyo	2019	PRJDB10169	ΨUSA300	subset for BEAST analysis
DRR237278	Japan	Tokyo	2019	PRJDB10169	ΨUSA300
DRR237279	Japan	Tokyo	2019	PRJDB10169	ΨUSA300
DRR237280	Japan	Tokyo	2019	PRJDB10169	ΨUSA300
DRR237281	Japan	Tokyo	2019	PRJDB10169	ΨUSA300
DRR237282	Japan	Tokyo	2019	PRJDB10169	ΨUSA300
DRR237283	Japan	Tokyo	2019	PRJDB10169	ΨUSA300
DRR237284	Japan	Tokyo	2020	PRJDB10169	NAE	subset for BEAST analysis
DRR237285	Japan	Tokyo	2020	PRJDB10169	ΨUSA300
DRR237286	Japan	Tokyo	2020	PRJDB10169	ΨUSA300
DRR237287	Japan	Tokyo	2020	PRJDB10169	ΨUSA300
DRR237288	Japan	Tokyo	2020	PRJDB10169	ΨUSA300	subset for BEAST analysis
ERR134658	USA	NY	2010	PRJEB2870	NonUSA300
ERR212784	UK	East England	2012	PRJEB3174	NAE
ERR212793	UK	East England	2012	PRJEB3174	NAE
ERR213001	UK	East England	2012	PRJEB3174	NAE
ERR355935	UK	East England	2012	PRJEB3174	NonUSA300
ERR701919	UK	East England	2012	PRJEB3174	NAE
ERR701945	UK	East England	2012	PRJEB3174	NAE
ERR702050	UK	East England	2012	PRJEB3174	NAE	subset for BEAST analysis
ERR702055	UK	East England	2012	PRJEB3174	NAE
ERR702170	UK	East England	2012	PRJEB3174	NAE	subset for BEAST analysis
ERR702200	UK	East England	2012	PRJEB3174	NAE
ERR702208	UK	East England	2013	PRJEB3174	NAE
ERR702210	UK	East England	2012	PRJEB3174	NAE
ERR702215	UK	East England	2013	PRJEB3174	NAE
ERR714843	UK	East England	2012	PRJEB3174	NAE
ERR714960	UK	East England	2012	PRJEB3174	NAE
ERR714975	UK	East England	2012	PRJEB3174	NAE
ERR715053	UK	East England	2012	PRJEB3174	NAE	subset for BEAST analysis
ERR715072	UK	East England	2012	PRJEB3174	NAE	subset for BEAST analysis
ERR715099	UK	East England	2013	PRJEB3174	NAE
ERR715191	UK	East England	2012	PRJEB3174	NAE
ERR715192	UK	East England	2012	PRJEB3174	NAE
ERR715193	UK	East England	2012	PRJEB3174	NAE	subset for BEAST analysis
ERR715227	UK	East England	2012	PRJEB3174	NAE
ERR715260	UK	East England	2012	PRJEB3174	NAE
ERR715262	UK	East England	2012	PRJEB3174	NAE
ERR715264	UK	East England	2012	PRJEB3174	NAE
ERR715270	UK	East England	2012	PRJEB3174	NAE
ERR715295	UK	East England	2013	PRJEB3174	NAE
ERR715303	UK	East England	2013	PRJEB3174	NAE	subset for BEAST analysis
ERR715314	UK	East England	2012	PRJEB3174	NAE
ERR715341	UK	East England	2012	PRJEB3174	NAE
ERR715353	UK	East England	2012	PRJEB3174	NAE
ERR715384	UK	East England	2013	PRJEB3174	NAE
ERR715403	UK	East England	2012	PRJEB3174	NAE	subset for BEAST analysis
ERR730953	UK	East England	2012	PRJEB3174	NAE
ERR730959	UK	East England	2012	PRJEB3174	NAE
ERR736945	UK	East England	2012	PRJEB3174	NAE
ERR736964	UK	East England	2012	PRJEB3174	NAE
ERR736975	UK	East England	2012	PRJEB3174	NAE
ERR736978	UK	East England	2012	PRJEB3174	NAE
ERR736985	UK	East England	2012	PRJEB3174	NAE
ERR737021	UK	East England	2012	PRJEB3174	NAE
ERR737105	UK	East England	2012	PRJEB3174	NAE	subset for BEAST analysis
ERR737164	UK	East England	2012	PRJEB3174	NAE
ERR737176	UK	East England	2012	PRJEB3174	NAE
ERR737219	UK	East England	2013	PRJEB3174	NAE
ERR737324	UK	East England	2013	PRJEB3174	NAE
ERR737332	UK	East England	2013	PRJEB3174	NAE
ERR737359	UK	East England	2012	PRJEB3174	NAE
ERR737468	UK	East England	2013	PRJEB3174	NAE	subset for BEAST analysis
ERR737503	UK	East England	2013	PRJEB3174	NAE
ERR737537	UK	East England	2013	PRJEB3174	NAE	subset for BEAST analysis
ERR737644	UK	East England	2012	PRJEB3174	NAE
ERR742877	UK	East England	2012	PRJEB3174	NAE
ERR742912	UK	East England	2012	PRJEB3174	NAE
ERR774759	UK	East England	2012	PRJEB3174	NAE
SRR292151	USA	TX	2004	PRJNA19489	NAE	subset for BEAST analysis
SRR5415149	Denmark		2005	PRJNA330544	NAE
SRR5415150	Denmark		2005	PRJNA330544	NonUSA300	subset for BEAST analysis
SRR5415151	Denmark		2005	PRJNA330544	NAE
SRR5415152	Denmark		2005	PRJNA330544	NAE	subset for BEAST analysis
SRR5415153	Denmark		2004	PRJNA330544	NAE	subset for BEAST analysis
SRR5415154	Denmark		2004	PRJNA330544	NAE
SRR5415155	USA	NE	2008	PRJNA330544	NAE
SRR5415156	USA	NE	2008	PRJNA330544	NAE
SRR5415157	USA	NE	2008	PRJNA330544	NAE
SRR5415158	USA	NE	2008	PRJNA330544	NAE
SRR5415159	USA	NE	2008	PRJNA330544	NAE
SRR5415160	USA	NE	2008	PRJNA330544	NAE
SRR5415161	USA	NE	2007	PRJNA330544	NAE	subset for BEAST analysis
SRR5415162	USA	NE	2007	PRJNA330544	NAE
SRR5415163	USA	NE	2007	PRJNA330544	NAE	subset for BEAST analysis
SRR5415164	USA	NE	2007	PRJNA330544	NAE
SRR5415165	USA	NE	2007	PRJNA330544	NAE
SRR5415166	USA	NE	2007	PRJNA330544	NAE
SRR5415167	USA	NE	2007	PRJNA330544	NAE
SRR5415168	USA	NE	2007	PRJNA330544	NAE
SRR5415169	USA	MT	2008	PRJNA330544	NAE
SRR5415170	USA	MT	2008	PRJNA330544	NAE
SRR5415171	USA	MT	2008	PRJNA330544	NAE
SRR5415172	USA	MT	2008	PRJNA330544	NAE
SRR5415173	USA	MT	2008	PRJNA330544	NAE	subset for BEAST analysis
SRR5415174	USA	MT	2008	PRJNA330544	NAE
SRR5415175	USA	MT	2008	PRJNA330544	NAE
SRR5415176	USA	MT	2008	PRJNA330544	NAE
SRR5415177	USA	SC	2009	PRJNA330544	NAE
SRR5415178	USA	SC	2009	PRJNA330544	NonUSA300
SRR5415179	USA	OH	2009	PRJNA330544	NAE
SRR5415180	USA	OH	2009	PRJNA330544	NAE	subset for BEAST analysis
SRR5415181	USA	OH	2009	PRJNA330544	NAE
SRR5415182	USA	OH	2009	PRJNA330544	NAE
SRR5415183	USA	OH	2009	PRJNA330544	NAE	subset for BEAST analysis
SRR5415184	USA	OH	2009	PRJNA330544	NAE
SRR5415185	USA	OH	2009	PRJNA330544	NAE	subset for BEAST analysis
SRR5415186	USA	OH	2010	PRJNA330544	NAE
SRR5415188	USA	OH	2009	PRJNA330544	NAE
SRR5415190	USA	OH	2009	PRJNA330544	NAE
SRR5415191	USA	OH	2008	PRJNA330544	NAE
SRR5415192	USA	OH	2008	PRJNA330544	NAE
SRR5415193	USA	OH	2008	PRJNA330544	NAE
SRR5415194	USA	OH	2008	PRJNA330544	NAE
SRR5415195	USA	OH	2008	PRJNA330544	NAE	subset for BEAST analysis
SRR5415196	USA	TX	2010	PRJNA330544	NAE	subset for BEAST analysis
SRR5415197	USA	TX	2010	PRJNA330544	NAE
SRR5415198	USA	PA	2011	PRJNA330544	NAE
SRR5415199	USA	PA	2011	PRJNA330544	NAE
SRR5415200	USA	PA	2011	PRJNA330544	NAE	subset for BEAST analysis
SRR5415201	USA	PA	2011	PRJNA330544	NAE	subset for BEAST analysis
SRR5415202	USA	PA	2011	PRJNA330544	NAE
SRR5415203	USA	PA	2011	PRJNA330544	NAE
SRR5415204	USA	NY	2011	PRJNA330544	NAE
SRR5415205	USA	NY	2011	PRJNA330544	NAE
SRR5415213	USA	MA	2011	PRJNA330544	NAE
SRR5415214	USA	IL	2011	PRJNA330544	NAE	subset for BEAST analysis
SRR5415215	USA	IL	2011	PRJNA330544	NAE
SRR5415216	USA	IL	2011	PRJNA330544	NAE
SRR5415217	USA	IL	2011	PRJNA330544	NAE
SRR5415218	USA	IL	2011	PRJNA330544	NAE
SRR5415219	USA	IA	2011	PRJNA330544	NAE
SRR5415220	USA	IA	2011	PRJNA330544	NAE
SRR5415221	USA	IA	2011	PRJNA330544	NAE	subset for BEAST analysis
SRR5415222	USA	IA	2011	PRJNA330544	NAE
SRR5415223	USA	IA	2011	PRJNA330544	NAE
SRR5415224	USA	IA	2011	PRJNA330544	NAE	subset for BEAST analysis
SRR5415225	USA	HI	2011	PRJNA330544	NAE
SRR5415226	USA	HI	2011	PRJNA330544	NAE
SRR5415227	USA	HI	2011	PRJNA330544	NAE
SRR5415228	USA	HI	2011	PRJNA330544	NAE
SRR5415229	USA	HI	2011	PRJNA330544	NAE
SRR5415230	USA	HI	2011	PRJNA330544	NAE
SRR5415232	USA	GA	2011	PRJNA330544	NAE
SRR5415233	USA	GA	2011	PRJNA330544	NAE
SRR5415234	USA	FL	2011	PRJNA330544	NAE
SRR5415235	USA	FL	2011	PRJNA330544	NAE
SRR5415236	USA	FL	2011	PRJNA330544	NAE
SRR5415237	USA	FL	2011	PRJNA330544	NAE
SRR5415238	USA	FL	2011	PRJNA330544	NAE	subset for BEAST analysis
SRR5415239	USA	FL	2011	PRJNA330544	NAE
SRR5415240	USA	TX	2010	PRJNA330544	NAE
SRR5415241	USA	TX	2010	PRJNA330544	NAE
SRR5415242	USA	TX	2010	PRJNA330544	NAE
SRR5415243	USA	TX	2010	PRJNA330544	NAE	subset for BEAST analysis
SRR5415244	USA	NE	2004	PRJNA330544	NAE	subset for BEAST analysis
SRR5415245	USA	NE	2004	PRJNA330544	NAE
SRR5415246	USA	NE	2004	PRJNA330544	NAE
SRR5415247	USA	NE	2004	PRJNA330544	NAE
SRR5415248	USA	NE	2004	PRJNA330544	NAE
SRR5415249	USA	NE	2004	PRJNA330544	NAE	subset for BEAST analysis
SRR5415250	USA	NE	2004	PRJNA330544	NAE
SRR5415251	USA	NE	2004	PRJNA330544	NAE
SRR5415252	USA	Puerto Rico	2009	PRJNA330544	NAE
SRR5415253	USA	Puerto Rico	2009	PRJNA330544	NAE
SRR5415254	USA	Puerto Rico	2009	PRJNA330544	NAE
SRR5415255	USA	Puerto Rico	2009	PRJNA330544	NAE
SRR5415256	USA	Puerto Rico	2009	PRJNA330544	NAE
SRR5415257	USA	Puerto Rico	2009	PRJNA330544	NAE
SRR5415258	USA	Puerto Rico	2009	PRJNA330544	NAE	subset for BEAST analysis
SRR5415259	USA	Puerto Rico	2009	PRJNA330544	NAE
SRR5415260	USA	Puerto Rico	2008	PRJNA330544	NAE
SRR5415261	USA	Puerto Rico	2009	PRJNA330544	NAE
SRR5415262	USA	Puerto Rico	2009	PRJNA330544	NAE
SRR5415263	USA	Puerto Rico	2009	PRJNA330544	NAE
SRR5415264	USA	Puerto Rico	2009	PRJNA330544	NAE
SRR5415265	USA	Puerto Rico	2009	PRJNA330544	NAE	subset for BEAST analysis
SRR5415266	USA	Puerto Rico	2009	PRJNA330544	NAE
SRR5415267	USA	Puerto Rico	2009	PRJNA330544	NAE
SRR5415268	USA	Puerto Rico	2009	PRJNA330544	NAE
SRR5415269	USA	Puerto Rico	2009	PRJNA330544	NAE
SRR5415270	Ireland		2007	PRJNA330544	NAE
SRR5415271	Ireland		2006	PRJNA330544	NAE	subset for BEAST analysis
SRR5415272	Ireland		2005	PRJNA330544	NAE
SRR5415273	Ireland		2004	PRJNA330544	NAE
SRR5415274	Australia		2006	PRJNA330544	NAE
SRR5415275	Australia		2005	PRJNA330544	NAE
SRR5415276	Australia		2004	PRJNA330544	NAE
SRR5415277	Australia		2003	PRJNA330544	NAE
SRR5415278	Germany		2007	PRJNA330544	NAE
SRR5415279	Germany		2007	PRJNA330544	NAE
SRR5415280	Germany		2007	PRJNA330544	NAE
SRR5415281	Denmark		2005	PRJNA330544	NAE	subset for BEAST analysis
SRR5415282	Denmark		2004	PRJNA330544	NAE
SRR5415283	Denmark		2004	PRJNA330544	NAE
SRR5415284	Denmark		2004	PRJNA330544	NonUSA300
SRR5415285	USA	WA	2003	PRJNA330544	NAE
SRR5415286	USA	WA	2003	PRJNA330544	NAE
SRR5415287	USA	TX	2004	PRJNA330544	NAE	subset for BEAST analysis
SRR5415288	USA	TN	2002	PRJNA330544	NAE
SRR5415289	USA	PA	2001	PRJNA330544	NAE
SRR5415290	USA	PA	2001	PRJNA330544	NAE
SRR5415291	USA	MS	2001	PRJNA330544	NAE
SRR5415292	USA	MO	2004	PRJNA330544	NAE
SRR5415293	USA	CO	2003	PRJNA330544	NAE
SRR5415294	USA	CO	2003	PRJNA330544	NAE
SRR5415295	USA	CA	2004	PRJNA330544	NAE
SRR5415296	USA	CA	2004	PRJNA330544	NAE	subset for BEAST analysis
SRR5415297	USA	CA	2003	PRJNA330544	NAE
SRR5415298	USA	CA	2004	PRJNA330544	NAE
SRR5415299	USA	CA	2003	PRJNA330544	NAE
SRR5415300	USA	CA	2003	PRJNA330544	NAE	subset for BEAST analysis
SRR5415301	USA		2003	PRJNA330544	NAE
SRR5415302	USA		2001	PRJNA330544	NAE
SRR5415303	Colombia		2007	PRJNA247386	SAE
SRR5415304	Colombia		2007	PRJNA247376	SAE
SRR5415305	Ecuador		2007	PRJNA247382	EB	subset for BEAST analysis
SRR5415306	Colombia		2007	PRJNA247396	SAE
SRR5415307	Colombia		2006	PRJNA247391	SAE
SRR5415308	Ecuador		2006	PRJNA247401	SAE
SRR5415309	Ecuador		2006	PRJNA247380	SAE	subset for BEAST analysis
SRR5415310	Colombia		2006	PRJNA247399	SAE
SRR5415311	Colombia		2006	PRJNA247398	SAE
SRR5415312	Colombia		2006	PRJNA247361	SAE	subset for BEAST analysis
SRR5415313	USA	WA	2010	PRJNA330544	NAE
SRR5415314	USA	SC	2010	PRJNA330544	NAE
SRR5415315	USA	SC	2010	PRJNA330544	NAE
SRR5415316	USA	SC	2010	PRJNA330544	NAE	subset for BEAST analysis
SRR5415317	USA	SC	2010	PRJNA330544	NAE
SRR5415318	USA	SC	2010	PRJNA330544	NAE
SRR5415319	USA	WA	2010	PRJNA330544	NAE
SRR5415320	USA	WA	2010	PRJNA330544	NAE
SRR5415321	USA	WA	2010	PRJNA330544	NAE	subset for BEAST analysis
SRR5415322	USA	WA	2010	PRJNA330544	NAE
SRR5415323	USA	CA	2010	PRJNA330544	NAE
SRR5415324	USA	CA	2010	PRJNA330544	NAE
SRR5415325	USA	IN	2010	PRJNA330544	NAE
SRR5415326	USA	IN	2010	PRJNA330544	NAE	subset for BEAST analysis
SRR5415327	USA	CA	2010	PRJNA330544	NAE
SRR5415328	USA	CA	2010	PRJNA330544	NAE
SRR5415329	USA	IL	2010	PRJNA330544	NAE
SRR5415330	USA	IL	2010	PRJNA330544	NAE
SRR5415331	USA	CA	2010	PRJNA330544	NAE	subset for BEAST analysis
SRR5415332	USA	CA	2010	PRJNA330544	NAE
SRR5415333	USA	CA	2010	PRJNA330544	NAE
SRR5415334	USA	CA	2010	PRJNA330544	NAE
SRR5415335	USA	IL	2009	PRJNA330544	NAE
SRR5415336	USA	IL	2009	PRJNA330544	NAE
SRR5415337	USA	IL	2009	PRJNA330544	NAE
SRR5415338	USA	IL	2009	PRJNA330544	NAE
SRR5415339	USA	CA	2009	PRJNA330544	NAE
SRR5415340	USA	CA	2009	PRJNA330544	NAE	subset for BEAST analysis
SRR5415341	USA	CA	2009	PRJNA330544	NAE
SRR5415342	USA	CA	2009	PRJNA330544	NAE
SRR5415343	USA	CA	2009	PRJNA330544	NAE
SRR5415344	USA	MT	2009	PRJNA330544	NAE	subset for BEAST analysis
SRR5415345	USA	MT	2009	PRJNA330544	NAE
SRR5415346	USA	MT	2009	PRJNA330544	NAE	subset for BEAST analysis
SRR5415347	USA	GA	2009	PRJNA330544	NAE
SRR5415348	USA	NY	2009	PRJNA330544	NAE
SRR5415349	USA	NY	2009	PRJNA330544	NAE
SRR5415350	USA	NY	2009	PRJNA330544	NAE	subset for BEAST analysis
SRR5415351	USA	NY	2009	PRJNA330544	NAE
SRR5415352	USA	NY	2009	PRJNA330544	NAE
SRR5415353	USA	NY	2009	PRJNA330544	NAE
SRR5415354	USA	NY	2009	PRJNA330544	NAE
SRR5415355	USA	CA	2009	PRJNA330544	NAE
SRR5415356	USA	GA	2009	PRJNA330544	NAE
SRR5415357	USA	GA	2009	PRJNA330544	NAE
SRR5415358	USA	GA	2009	PRJNA330544	NAE
SRR5415359	USA	GA	2009	PRJNA330544	NAE
SRR5415360	USA	GA	2009	PRJNA330544	NAE
SRR5415361	USA	GA	2009	PRJNA330544	NAE
SRR5415362	USA	GA	2009	PRJNA330544	NAE	subset for BEAST analysis
SRR5415363	USA	GA	2009	PRJNA330544	NAE
SRR5415364	USA	GA	2009	PRJNA330544	NAE
SRR5415365	USA	GA	2009	PRJNA330544	NAE	subset for BEAST analysis
SRR5415366	USA	GA	2009	PRJNA330544	NAE	subset for BEAST analysis
SRR5415367	USA	GA	2009	PRJNA330544	NAE
SRR5415368	USA	IA	2009	PRJNA330544	NAE
SRR5415369	USA	IA	2009	PRJNA330544	NAE	subset for BEAST analysis
SRR5415370	USA	IA	2009	PRJNA330544	NAE	subset for BEAST analysis
SRR5415371	USA	IA	2009	PRJNA330544	NAE
SRR5415372	USA	IA	2009	PRJNA330544	NAE	subset for BEAST analysis
SRR5415373	USA	IL	2009	PRJNA330544	NAE	subset for BEAST analysis
SRR5415374	USA	IL	2009	PRJNA330544	NAE
SRR5415375	USA	IL	2009	PRJNA330544	NAE
SRR5415376	USA	IL	2009	PRJNA330544	NAE
SRR5415377	USA	IL	2009	PRJNA330544	NAE
SRR5415378	USA	IL	2009	PRJNA330544	NAE
SRR5415379	USA	IL	2009	PRJNA330544	NAE	subset for BEAST analysis
SRR5415380	USA	IL	2009	PRJNA330544	NAE
SRR5415381	USA	CA	2009	PRJNA330544	NAE	subset for BEAST analysis
SRR5415382	USA	MA	2009	PRJNA330544	NAE	subset for BEAST analysis
SRR5415383	USA	CA	2009	PRJNA330544	NAE
SRR5415384	USA	TX	2009	PRJNA330544	NAE
SRR5415385	USA	TX	2009	PRJNA330544	NAE
SRR5415386	USA	TX	2009	PRJNA248217	EB
SRR5415387	USA	TX	2009	PRJNA330544	NAE
SRR5415388	USA	TX	2009	PRJNA330544	NAE
SRR5415389	USA	TX	2009	PRJNA330544	NAE
SRR5415390	USA	TX	2009	PRJNA330544	NAE
SRR5415391	USA	TX	2009	PRJNA330544	NAE
SRR5415392	USA	TX	2009	PRJNA330544	NAE
SRR5415393	USA	TX	2009	PRJNA330544	NAE
SRR5415394	USA	TX	2009	PRJNA330544	NAE
SRR5415395	USA	TX	2009	PRJNA330544	NAE
SRR5415396	USA	TX	2009	PRJNA330544	NAE
SRR5415397	USA	TX	2009	PRJNA248229	EB	subset for BEAST analysis
SRR5415398	USA	TX	2009	PRJNA330544	NAE
SRR5415399	USA	HI	2009	PRJNA248140	NAE
SRR5415400	USA	HI	2009	PRJNA330544	NAE
SRR5415401	USA	MA	2009	PRJNA330544	NAE	subset for BEAST analysis
SRR5415402	USA	OR	2009	PRJNA330544	NAE
SRR5415403	USA	OR	2009	PRJNA330544	NAE
SRR5415404	USA	OR	2009	PRJNA330544	NAE
SRR5415405	USA	OR	2009	PRJNA330544	NAE
SRR5415406	USA	OR	2009	PRJNA330544	NAE
SRR5415407	USA	OR	2009	PRJNA330544	NAE
SRR5415408	USA	OR	2009	PRJNA330544	NAE
SRR5415409	USA	OR	2009	PRJNA330544	NAE
SRR5415410	USA	OR	2009	PRJNA330544	NAE
SRR5415411	USA	OR	2009	PRJNA330544	NAE	subset for BEAST analysis
SRR5415412	USA	OR	2009	PRJNA330544	NAE
SRR5415413	USA	FL	2009	PRJNA330544	NAE
SRR5415414	USA	FL	2009	PRJNA330544	NAE	subset for BEAST analysis
SRR5415415	USA	FL	2009	PRJNA330544	NAE
SRR5415416	USA	FL	2009	PRJNA248233	EB
SRR5415417	USA	PA	2009	PRJNA330544	NAE
SRR5415418	USA	PA	2009	PRJNA330544	NAE
SRR5415419	USA	PA	2009	PRJNA330544	NAE
SRR5415420	USA	PA	2009	PRJNA330544	NAE
SRR5415421	USA	PA	2009	PRJNA248199	NAE
SRR5415422	USA	PA	2009	PRJNA330544	NAE
SRR5415423	USA	PA	2009	PRJNA330544	NAE
SRR5415424	USA	PA	2009	PRJNA330544	NAE
SRR5415425	USA	PA	2009	PRJNA330544	NAE
SRR5415426	USA	NY	2009	PRJNA330544	NAE
SRR5415427	USA	NY	2009	PRJNA330544	NAE
SRR5415428	USA	NY	2009	PRJNA330544	NAE
SRR5415429	USA	NY	2009	PRJNA330544	NAE	subset for BEAST analysis
SRR5415430	USA	NY	2009	PRJNA330544	NAE	subset for BEAST analysis
SRR5415431	USA	NY	2009	PRJNA330544	NAE	subset for BEAST analysis
SRR5415432	USA	NY	2009	PRJNA330544	NAE	subset for BEAST analysis
SRR5415433	USA	NY	2009	PRJNA330544	NAE
SRR5415434	USA	IL	2009	PRJNA330544	NAE	subset for BEAST analysis
SRR5415435	USA	IL	2009	PRJNA330544	NAE	subset for BEAST analysis
SRR5415436	USA	IL	2009	PRJNA330544	NAE
SRR5415437	USA	IL	2009	PRJNA248206	NAE
SRR5415438	USA	IL	2009	PRJNA330544	NAE
SRR5415439	USA	CA	2009	PRJNA330544	NAE
SRR5415440	USA	CA	2009	PRJNA330544	NAE
SRR5415441	USA	CA	2009	PRJNA330544	NAE
SRR5415442	USA	CA	2009	PRJNA330544	NAE
SRR5415443	USA	CA	2009	PRJNA330544	NAE
SRR5415444	USA	CA	2009	PRJNA330544	NAE
SRR5415445	USA	CA	2009	PRJNA330544	NAE
SRR5415446	USA	NY	2009	PRJNA248096	NAE
SRR5415447	USA	NY	2009	PRJNA330544	NAE
SRR5415448	USA	NY	2009	PRJNA330544	NAE
SRR5415449	USA	NY	2009	PRJNA248193	NAE
SRR5415450	USA	MA	2009	PRJNA330544	NAE
SRR5415451	USA	MA	2009	PRJNA248227	EB
SRR5415452	USA	MA	2009	PRJNA248085	NAE
SRR5415453	USA	FL	2009	PRJNA330544	NAE
SRR5415454	USA	FL	2009	PRJNA248192	NAE
SRR5415455	USA	FL	2009	PRJNA330544	NAE	subset for BEAST analysis
SRR5415456	USA	FL	2009	PRJNA330544	NAE
SRR5415457	USA	FL	2009	PRJNA330544	NAE
SRR5415458	USA	MA	2009	PRJNA248097	NAE	subset for BEAST analysis
SRR5415459	USA	IL	2009	PRJNA330544	NAE
SRR5415460	USA	IL	2009	PRJNA330544	NAE	subset for BEAST analysis
SRR5415461	USA	IL	2009	PRJNA330544	NAE	subset for BEAST analysis
SRR5415462	USA	MS	1999	PRJNA248228	EB
SRR5415463	USA	MS	1999	PRJNA330544	NonUSA300
SRR5415464	USA	MS	1999	SRP103047	NonUSA300	subset for BEAST analysis
SRR5415465	USA	MS	1999	PRJNA248216	EB
SRR5415466	USA	MS	1999	PRJNA330544	NonUSA300
SRR5415467	USA	MS	2001	PRJNA330544	NAE
SRR5415468	USA	MS	2001	PRJNA248186	NAE
SRR5415469	USA	MS	2001	PRJNA330544	NAE
SRR5415470	USA	MS	2001	PRJNA248230	EB
SRR5415471	USA	MS	2001	PRJNA330544	NAE
SRR5415472	USA	MS	2001	PRJNA330544	NAE
SRR5415473	USA	MS	2003	PRJNA330544	NAE	subset for BEAST analysis
SRR5415474	USA	MS	2003	PRJNA330544	NAE
SRR5415475	USA	MS	2003	PRJNA330544	NAE
SRR5415476	USA	MS	2003	PRJNA330544	NAE
SRR5415477	USA	MS	2003	PRJNA330544	NAE
SRR5415478	USA	MS	2003	PRJNA330544	NAE
SRR5415479	USA	MS	2005	PRJNA330544	NAE
SRR5415480	USA	MS	2005	PRJNA330544	NAE
SRR5415481	USA	MS	2005	PRJNA248197	NAE
SRR5415482	USA	MS	2005	PRJNA330544	NAE
SRR5415483	USA	MS	2007	PRJNA330544	NAE
SRR5415484	USA	MS	2007	PRJNA330544	NAE
SRR5415485	USA	MS	2007	PRJNA330544	NAE
SRR5415486	USA	MS	2007	PRJNA330544	NAE
SRR5415487	USA	MS	2007	PRJNA330544	NAE
SRR5415488	USA	MS	2007	PRJNA248183	NAE
SRR5415489	USA	MS	2009	PRJNA330544	NAE
SRR5415490	USA	MS	2009	PRJNA330544	NAE
SRR5415491	USA	MS	2009	PRJNA330544	NAE
SRR5415492	USA	MS	2009	PRJNA330544	NAE
SRR5415493	USA	MS	2009	PRJNA330544	NAE
SRR5415494	USA	MS	2009	PRJNA330544	NAE	subset for BEAST analysis
SRR5415495	USA	MS	2009	PRJNA330544	NAE	subset for BEAST analysis
SRR5415496	USA	MS	2009	PRJNA330544	NAE
SRR5415497	USA	MS	2009	PRJNA330544	NAE	subset for BEAST analysis
SRR5415498	USA	MS	2009	PRJNA330544	NAE
SRR5415499	USA	MS	2009	PRJNA330544	NAE
SRR5415500	Argentina		2002	PRJNA330544	NonUSA300	subset for BEAST analysis
SRR5415501	Argentina		2006	PRJNA330544	NonUSA300	subset for BEAST analysis
SRR5415502	Argentina		2005	PRJNA330544	NonUSA300	subset for BEAST analysis
SRR5415503	Argentina		2005	PRJNA330544	NonUSA300
SRR7825278	Sweden		2013	PRJNA490607	NAE	subset for BEAST analysis
SRR7825279	Sweden		2013	PRJNA490607	NAE
SRR7825280	Sweden		2013	PRJNA490607	NAE
SRR7825281	Sweden		2013	PRJNA490607	NAE
SRR7825282	Sweden		2013	PRJNA490607	NAE
SRR7825283	Sweden		2013	PRJNA490607	NAE
SRR7825284	Sweden		2013	PRJNA490607	NAE
SRR7825285	Sweden		2013	PRJNA490607	NAE	subset for BEAST analysis
SRR7825286	Sweden		2015	PRJNA490607	NAE
SRR7825287	Sweden		2013	PRJNA490607	NAE
SRR7825288	Sweden		2016	PRJNA490607	NAE
SRR7825289	Sweden		2013	PRJNA490607	NAE
SRR7825295	Sweden		2013	PRJNA490607	NAE
SRR7825296	Sweden		2013	PRJNA490607	NAE
SRR7825297	Sweden		2015	PRJNA490607	NAE
SRR7825298	Sweden		2015	PRJNA490607	NAE	subset for BEAST analysis
SRR7825299	Sweden		2015	PRJNA490607	NAE
SRR7825300	Sweden		2016	PRJNA490607	NAE
SRR7825301	Sweden		2014	PRJNA490607	NAE
SRR7825302	Sweden		2016	PRJNA490607	NAE	subset for BEAST analysis
SRR7825303	Sweden		2014	PRJNA490607	NAE
SRR7825304	Sweden		2016	PRJNA490607	NAE	subset for BEAST analysis
SRR7825305	Sweden		2013	PRJNA490607	NAE
SRR7825306	Sweden		2014	PRJNA490607	NAE	subset for BEAST analysis
SRR8074779	USA	NY	2016	PRJNA497094	NAE	subset for BEAST analysis
SRR8074780	USA	NY	2016	PRJNA497094	NAE
SRR8074781	USA	NY	2016	PRJNA497094	NAE
SRR8074782	USA	NY	2016	PRJNA497094	NAE
SRR8074783	USA	NY	2016	PRJNA497094	NAE
SRR8074784	USA	NY	2016	PRJNA497094	NAE
SRR8074785	USA	NY	2016	PRJNA497094	NAE
SRR8074786	USA	NY	2016	PRJNA497094	NAE
SRR8074787	USA	NY	2016	PRJNA497094	NAE
SRR8074788	USA	NY	2016	PRJNA497094	NAE
SRR8074789	USA	NY	2016	PRJNA497094	NAE
SRR8074790	USA	NY	2015	PRJNA497094	NAE
SRR8074791	USA	NY	2015	PRJNA497094	NAE
SRR8074792	USA	NY	2015	PRJNA497094	NAE
SRR8074793	USA	NY	2015	PRJNA497094	NAE
SRR8074794	USA	NY	2015	PRJNA497094	NAE
SRR8074795	USA	NY	2015	PRJNA497094	NAE
SRR8074796	USA	NY	2015	PRJNA497094	NAE
SRR8074797	USA	NY	2016	PRJNA497094	NAE	subset for BEAST analysis
SRR8074798	USA	NY	2016	PRJNA497094	NAE	subset for BEAST analysis
SRR8074799	USA	NY	2016	PRJNA497094	NAE
SRR8074800	USA	NY	2016	PRJNA497094	NAE
SRR8074801	USA	NY	2016	PRJNA497094	NAE
SRR8074802	USA	NY	2015	PRJNA497094	NAE
SRR8074803	USA	NY	2015	PRJNA497094	NAE
SRR8074804	USA	NY	2015	PRJNA497094	NAE
SRR8074805	USA	NY	2015	PRJNA497094	NAE
SRR8074806	USA	NY	2015	PRJNA497094	NAE
SRR8074807	USA	NY	2015	PRJNA497094	NAE
SRR8074808	USA	NY	2015	PRJNA497094	NAE
SRR8074809	USA	NY	2015	PRJNA497094	NAE
SRR8074810	USA	NY	2015	PRJNA497094	NAE
SRR8074811	USA	NY	2016	PRJNA497094	NAE	subset for BEAST analysis
SRR8074812	USA	NY	2015	PRJNA497094	NAE
SRR8074813	USA	NY	2015	PRJNA497094	NAE
SRR8074814	USA	NY	2017	PRJNA497094	NAE
SRR8074815	USA	NY	2017	PRJNA497094	NAE
SRR8074816	USA	NY	2016	PRJNA497094	NAE
SRR8074817	USA	NY	2016	PRJNA497094	NAE
SRR8074818	USA	NY	2016	PRJNA497094	NAE	subset for BEAST analysis
SRR8074819	USA	NY	2016	PRJNA497094	NAE
SRR8074820	USA	NY	2017	PRJNA497094	NAE
SRR8074821	USA	NY	2017	PRJNA497094	NAE
SRR8074822	USA	NY	2017	PRJNA497094	NAE
SRR8074823	USA	NY	2017	PRJNA497094	NAE
SRR8074824	USA	NY	2016	PRJNA497094	NAE
SRR8074825	USA	NY	2017	PRJNA497094	NAE
SRR8074826	USA	NY	2017	PRJNA497094	NAE
SRR8074827	USA	NY	2016	PRJNA497094	NAE	subset for BEAST analysis
SRR8074828	USA	NY	2013	PRJNA497094	NAE
SRR8074829	USA	NY	2013	PRJNA497094	NAE
SRR8074830	USA	NY	2015	PRJNA497094	NAE
SRR8074831	USA	NY	2015	PRJNA497094	NAE
SRR8074832	USA	NY	2015	PRJNA497094	NAE
SRR8074833	USA	NY	2015	PRJNA497094	NAE
SRR8074834	USA	NY	2015	PRJNA497094	NAE
SRR8074835	USA	NY	2015	PRJNA497094	NAE
SRR8074836	USA	NY	2015	PRJNA497094	NAE
SRR8074837	USA	NY	2015	PRJNA497094	NAE
SRR8074838	USA	NY	2015	PRJNA497094	NAE
SRR8074839	USA	NY	2014	PRJNA497094	NAE	subset for BEAST analysis
SRR8074850	USA	NY	2016	PRJNA497094	NAE
SRR8074851	USA	NY	2016	PRJNA497094	NAE
SRR8074852	USA	NY	2016	PRJNA497094	NAE
SRR8074855	USA	NY	2016	PRJNA497094	NAE
SRR8074856	USA	NY	2016	PRJNA497094	NAE	subset for BEAST analysis
SRR8074857	USA	NY	2016	PRJNA497094	NAE
SRR8074858	USA	NY	2016	PRJNA497094	NAE
SRR8074859	USA	NY	2016	PRJNA497094	NAE
SRR8074860	USA	NY	2016	PRJNA497094	NAE
SRR8074861	USA	NY	2016	PRJNA497094	NAE
SRR8074862	USA	NY	2016	PRJNA497094	NAE	subset for BEAST analysis
SRR8074863	USA	NY	2016	PRJNA497094	NAE
SRR8074864	USA	NY	2016	PRJNA497094	NAE
SRR8074865	USA	NY	2016	PRJNA497094	NAE
SRR8074866	USA	NY	2016	PRJNA497094	NAE
SRR8074867	USA	NY	2016	PRJNA497094	NAE
SRR8074868	USA	NY	2016	PRJNA497094	NAE
SRR8074869	USA	NY	2016	PRJNA497094	NAE
